# Supplementary material for: Implementation and proficiency analysis of enhanced graph algorithm for DC microgrid applications
Source: Sci Rep. 2024 Jun 24;14:14476. doi: 10.1038/s41598-024-65225-8 (PMC11196278; doi:10.1038/s41598-024-65225-8)
Supplement: Supplementary file 1 — Supplementary Information. [file 41598_2024_65225_MOESM1_ESM.xlsx]

## Sheet: Sheet1
DC line	L CB-1		L 1-2		L 2-3		L 3-4		L 4-5		L CB-6		L 6-7		L 7-8		L 8-9		L 5-9		L CB-10		L 10-11		L 11-12		L 12-13		L 1-load1		L 3-load2		L 5-load3		L 9-load4		L 10-load5		L 13-load6
Relay Profile	R1		R2		R3		R4		R5		R6		R7		R8		R9		R10		R11		R12		R13		R14		R15		R16		R17		R18		R19		R20
	V(V)	I(A)	V(V)	I(A)	V(V)	I(A)	V(V)	I(A)	V(V)	I(A)	V(V)	I(A)	V(V)	I(A)	V(V)	I(A)	V(V)	I(A)	V(V)	I(A)	V(V)	I(A)	V(V)	I(A)	V(V)	I(A)	V(V)	I(A)	V(V)	I(A)	V(V)	I(A)	V(V)	I(A)	V(V)	I(A)	V(V)	I(A)	V(V)	I(A)
Normal Operating Conditions	600	49	598	49.2	600	49.2	601	50	606	49	600	50.9	602	50.2	612	50.5	609	50.3	599	50.3	600	47.6	610	47.1	599	43	586	47.2	599	48.6	600	48.6	599	49.9	594	50.3	600	47	599	46
Line-line fault FL	600	48	597	50	602	50	601	49.2	608	48	599	51	600	51.4	606	50.8	600	50.9	598	51.8	521	53.9	527	54.1	601	43.4	589	47.9	589	49.2	610	49.2	597	49.7	595	51.3	526	54.3	601	45.9
Line-ground fault FG	600	48	599	48.9	599	48.8	600	49.5	611	49.8	610	51.3	609	51.9	609	51.6	520	58.5	597	51.9	600	46	590	46.2	606	46	605	46.2	591	49	604	49.8	600	49.3	522	58.8	610	47.3	600	46.2
Diverse fault FD	526	54.2	600	49	607	49.3	603	48.8	600	50	612	51.9	523	54	601	51.9	603	51.6	519	54.2	600	46.8	595	46	605	47.2	600	45	527	54.1	602	49	598	49.8	603	51	595	46.9	602	47.4
